# Supplementary material for: Towards machine learning-based quantitative hyperspectral image guidance for brain tumor resection
Source: Commun Med (Lond). 2024 Jul 4;4:131. doi: 10.1038/s43856-024-00562-3 (PMC11224305; doi:10.1038/s43856-024-00562-3)
Supplement: Supplementary file 3 — Supplementary Data 1 [file 43856_2024_562_MOESM3_ESM.xlsx]

## Sheet: WHOGrade
True	3	1	1	2	3	3	2	3	2	2	2	2	2	3	3	2	2	3	3	3	3	2	3	3	2	1	3	3	1	2	1	3	1	1	1	1	3	2	1	1	1	1	1	1	3	1	1	1	1
Predicted	3	1	1	2	3	3	2	3	2	3	2	2	2	3	3	2	2	3	3	3	3	2	3	3	2	1	3	3	1	3	1	3	1	1	1	1	3	2	1	1	1	1	1	1	1	1	1	1	1
[truncated: 1,751 more columns]

## Sheet: Margin
True	3	2	3	1	2	2	1	1	1	1	1	1	3	2	2	2	2	3	3	2	1	2	1	2	1	1	1	2	2	3	1	1	1	2	3	2	1	1	3	2	2	2	3	1	3	3	1	3	1
Predicted	3	1	3	1	2	2	1	1	1	2	1	1	3	2	3	2	2	2	3	2	1	3	1	2	1	1	3	2	2	3	1	1	1	2	2	2	1	1	3	2	2	2	3	1	3	3	3	3	1
[truncated: 2,951 more columns]

## Sheet: TumourTypeBroad
True	1	3	4	1	2	2	1	4	1	3	1	1	1	4	3	2	1	2	2	1	1	4	4	4	3	4	1	1	4	3	4	2	1	2	2	4	1	4	3	2	3	1	4	4	1	2	4	1	1
Predicted	4	3	4	1	2	2	1	1	1	3	2	1	1	4	3	2	1	2	2	1	3	4	4	4	2	4	1	3	4	3	4	2	1	2	2	4	1	4	3	2	3	3	4	1	1	2	4	1	3
[truncated: 71 more columns]

## Sheet: TumourTypeNoAE
True	4	7	7	3	2	1	2	6	6	4	6	1	2	2	9	11	3	9	4	3	2	9	3	2	15	2	14	1	15	1	4	1	15	15	4	7	11	14	15	6	11	14	1	1	2	11	11	15	9
Predicted	4	7	7	3	2	1	9	6	6	4	6	1	2	4	9	11	3	9	15	3	2	9	3	2	15	3	14	1	15	1	4	1	15	15	4	7	11	14	15	6	11	14	1	1	2	11	11	15	9
[truncated: 951 more columns]

## Sheet: TumourTypeAll
True	1	3	6	10	1	11	9	6	7	2	7	2	7	3	1	9	10	14	14	6	14	6	9	4	7	7	15	3	1	14	10	2	1	2	10	2	3	15	7	14	2	10	1	10	7	10	11	11	11
Predicted	1	10	6	4	1	11	7	6	7	2	7	4	9	3	1	10	3	14	14	6	14	6	9	3	7	7	15	3	1	14	10	4	1	2	10	2	3	15	7	14	1	10	1	10	7	10	11	2	11
[truncated: 611 more columns]
