# Supplementary material for: Towards machine learning-based quantitative hyperspectral image guidance for brain tumor resection
Source: Commun Med (Lond). 2024 Jul 4;4:131. doi: 10.1038/s43856-024-00562-3 (PMC11224305; doi:10.1038/s43856-024-00562-3)
Supplement: Supplementary file 4 — Supplementary Data 2 [file 43856_2024_562_MOESM4_ESM.xlsx]

## Sheet: tumorType_PpIX634
	PA	DA	AA	GB	OD	GG	MB	AE	AO	MN	MT	RN
PA	1	0	1.35174e-19	0	0	2.51907e-26	5.67865e-153	1.76691e-176	3.75044e-36	2.06911e-288	1.42919e-86	3.28411e-222
DA	0	1	0	2.43164e-174	1.32123e-19	1.40646e-16	8.11533e-07	1.56482e-212	5.18775e-84	0	0	3.59128e-96
AA	1.35174e-19	0	1	0	0	2.07922e-19	4.89912e-130	7.83139e-120	7.91846e-36	2.81063e-286	2.05092e-47	1.20808e-161
GB	0	2.43164e-174	0	1	1.53789e-36	1.28117e-108	1.916e-06	0	4.35178e-77	0	0	3.04948e-163
OD	0	1.32123e-19	0	1.53789e-36	1	3.9553e-93	0.361062	2.04315e-152	3.47989e-69	0	0	4.79483e-26
GG	2.51907e-26	1.40646e-16	2.07922e-19	1.28117e-108	3.9553e-93	1	2.30923e-11	0.00174239	5.17336e-05	7.35612e-50	1.3637e-17	0.760834
MB	5.67865e-153	8.11533e-07	4.89912e-130	1.916e-06	0.361062	2.30923e-11	1	2.15389e-69	1.133e-61	9.28251e-73	4.5719e-141	1.72703e-42
AE	1.76691e-176	1.56482e-212	7.83139e-120	0	2.04315e-152	0.00174239	2.15389e-69	1	7.91328e-50	3.61803e-109	1.79355e-52	5.32874e-20
AO	3.75044e-36	5.18775e-84	7.91846e-36	4.35178e-77	3.47989e-69	5.17336e-05	1.133e-61	7.91328e-50	1	4.36959e-09	1.21326e-50	1.17139e-72
MN	2.06911e-288	0	2.81063e-286	0	0	7.35612e-50	9.28251e-73	3.61803e-109	4.36959e-09	1	4.10386e-81	2.37949e-78
MT	1.42919e-86	0	2.05092e-47	0	0	1.3637e-17	4.5719e-141	1.79355e-52	1.21326e-50	4.10386e-81	1	4.73931e-135
RN	3.28411e-222	3.59128e-96	1.20808e-161	3.04948e-163	4.79483e-26	0.760834	1.72703e-42	5.32874e-20	1.17139e-72	2.37949e-78	4.73931e-135	1

## Sheet: tumorType_PpIX620
1	5.35512e-06	0	0	0.00947178	0	3.7671e-99	0	0.0596881	5.71416e-87	0	7.45205e-284	3.09914e-163
5.35512e-06	1	4.42072e-151	2.64038e-35	5.01302e-18	2.57771e-122	2.21871e-44	1.15632e-150	0.143458	2.53905e-34	2.30119e-111	4.62801e-124	1.58976e-117
0	4.42072e-151	1	5.74164e-05	0	1.65779e-41	9.67164e-14	3.52676e-189	1.03353e-237	2.55653e-41	5.37751e-116	0	0
0	2.64038e-35	5.74164e-05	1	2.71131e-265	2.39335e-49	2.96123e-18	1.21457e-147	1.89894e-103	1.51294e-50	5.71724e-62	0	3.21982e-190
0.00947178	5.01302e-18	0	2.71131e-265	1	0	8.50024e-102	0	0.189481	9.01912e-81	0	0	1.50917e-218
0	2.57771e-122	1.65779e-41	2.39335e-49	0	1	0.113946	9.82981e-13	8.78902e-190	6.03055e-16	0.00037358	0	6.61445e-253
3.7671e-99	2.21871e-44	9.67164e-14	2.96123e-18	8.50024e-102	0.113946	1	0.00107319	1.68831e-75	1.56016e-11	0.00369958	1.1234e-133	7.13542e-122
0	1.15632e-150	3.52676e-189	1.21457e-147	0	9.82981e-13	0.00107319	1	0	1.44251e-17	5.77514e-22	0	2.3398e-281
0.0596881	0.143458	1.03353e-237	1.89894e-103	0.189481	8.78902e-190	1.68831e-75	0	1	2.31433e-72	7.45487e-198	2.12251e-140	2.25462e-137
5.71416e-87	2.53905e-34	2.55653e-41	1.51294e-50	9.01912e-81	6.03055e-16	1.56016e-11	1.44251e-17	2.31433e-72	1	1.86903e-16	6.65336e-83	1.18293e-72
0	2.30119e-111	5.37751e-116	5.71724e-62	0	0.00037358	0.00369958	5.77514e-22	7.45487e-198	1.86903e-16	1	0	2.89739e-190
3.09914e-163	1.58976e-117	0	3.21982e-190	1.50917e-218	6.61445e-253	7.13542e-122	2.3398e-281	2.25462e-137	1.18293e-72	2.89739e-190	2.37372e-10	1

## Sheet: tumorType_Lipofuscin
1	8.2881e-05	2.9104e-75	1.08787e-45	2.67315e-275	1.13179e-10	2.30685e-117	4.194e-49	8.00425e-33	4.25006e-88	0	5.0606e-22
8.2881e-05	1	1.14728e-51	5.62395e-25	5.73267e-118	0.00162963	1.03597e-95	3.05871e-41	1.21589e-17	2.15441e-86	3.13549e-241	8.06594e-14
2.9104e-75	1.14728e-51	1	2.27178e-114	0	5.6675e-50	5.22418e-146	4.57688e-11	2.93425e-88	2.03253e-84	0	2.40937e-50
1.08787e-45	5.62395e-25	2.27178e-114	1	1.42212e-21	0.00104598	3.60335e-73	4.97471e-83	0.00736878	2.96368e-84	5.50424e-18	1.04166e-05
2.67315e-275	5.73267e-118	0	1.42212e-21	1	2.99449e-42	5.54187e-128	3.48816e-185	0.0315305	1.43034e-87	6.64412e-74	0.0168333
1.13179e-10	0.00162963	5.6675e-50	0.00104598	2.99449e-42	1	9.10938e-123	1.24371e-57	3.7387e-12	2.1979e-82	8.38277e-54	3.13596e-16
2.30685e-117	1.03597e-95	5.22418e-146	3.60335e-73	5.54187e-128	9.10938e-123	1	1.72946e-133	1.17895e-108	0.0912449	1.4408e-49	7.54325e-79
4.194e-49	3.05871e-41	4.57688e-11	4.97471e-83	3.48816e-185	1.24371e-57	1.72946e-133	1	6.55384e-84	4.44959e-78	2.66522e-146	2.91901e-59
8.00425e-33	1.21589e-17	2.93425e-88	0.00736878	0.0315305	3.7387e-12	1.17895e-108	6.55384e-84	1	4.65853e-81	9.01223e-24	0.00475729
4.25006e-88	2.15441e-86	2.03253e-84	2.96368e-84	1.43034e-87	2.1979e-82	0.0912449	4.44959e-78	4.65853e-81	1	1.02418e-73	5.28032e-73
0	3.13549e-241	0	5.50424e-18	6.64412e-74	8.38277e-54	1.4408e-49	2.66522e-146	9.01223e-24	1.02418e-73	1	1.15664e-05
5.0606e-22	8.06594e-14	2.40937e-50	1.04166e-05	0.0168333	3.13596e-16	7.54325e-79	2.91901e-59	0.00475729	5.28032e-73	1.15664e-05	1

## Sheet: tumorType_Flavin
1	5.54217e-10	0	8.78629e-269	5.50989e-20	0	0	6.32287e-40	6.84386e-53	0	6.42675e-250	2.78597e-207
5.54217e-10	1	2.80805e-101	2.2686e-41	0.241874	1.35398e-165	1.89956e-208	6.41018e-12	4.0688e-40	3.54246e-207	6.15665e-73	2.06532e-223
0	2.80805e-101	1	4.51382e-05	6.44563e-90	5.37147e-233	1.82907e-228	1.26484e-108	2.37071e-37	0	0.000189929	0
8.78629e-269	2.2686e-41	4.51382e-05	1	8.65077e-70	1.8089e-127	3.16229e-117	8.03472e-56	1.37466e-35	1.32018e-97	0.0296161	3.20868e-247
5.50989e-20	0.241874	6.44563e-90	8.65077e-70	1	2.96953e-103	1.91772e-79	7.32328e-48	4.62263e-39	1.72626e-93	2.17263e-74	2.45771e-55
0	1.35398e-165	5.37147e-233	1.8089e-127	2.96953e-103	1	6.2389e-40	4.94705e-206	3.50414e-18	4.22261e-20	1.23148e-90	4.35876e-270
0	1.89956e-208	1.82907e-228	3.16229e-117	1.91772e-79	6.2389e-40	1	3.86647e-155	0.587037	5.19687e-142	1.5209e-116	8.65927e-262
6.32287e-40	6.41018e-12	1.26484e-108	8.03472e-56	7.32328e-48	4.94705e-206	3.86647e-155	1	7.43543e-40	1.20098e-222	9.53515e-39	1.05485e-227
6.84386e-53	4.0688e-40	2.37071e-37	1.37466e-35	4.62263e-39	3.50414e-18	0.587037	7.43543e-40	1	4.35404e-24	1.59381e-27	1.25982e-67
0	3.54246e-207	0	1.32018e-97	1.72626e-93	4.22261e-20	5.19687e-142	1.20098e-222	4.35404e-24	1	3.21037e-80	0
6.42675e-250	6.15665e-73	0.000189929	0.0296161	2.17263e-74	1.23148e-90	1.5209e-116	9.53515e-39	1.59381e-27	3.21037e-80	1	1.12271e-272
2.78597e-207	2.06532e-223	0	3.20868e-247	2.45771e-55	4.35876e-270	8.65927e-262	1.05485e-227	1.25982e-67	0	1.12271e-272	1

## Sheet: tumorType_NADH
1	1.40288e-32	2.55738e-63	0	2.84137e-08	1.00682e-128	1.846e-38	3.11093e-09	1.14627e-66	5.80618e-19	0	1.32942e-52
1.40288e-32	1	2.06676e-34	2.66839e-214	4.22796e-05	2.15624e-133	1.71793e-44	1.23895e-17	1.18854e-65	0.397143	5.11848e-179	0.0033645
2.55738e-63	2.06676e-34	1	5.65988e-25	0.00335481	8.13352e-83	5.06525e-08	3.84328e-08	2.48399e-53	5.44018e-49	5.84027e-196	1.02153e-52
0	2.66839e-214	5.65988e-25	1	3.76011e-30	2.58156e-159	1.85288e-37	2.12908e-79	3.41034e-79	0	0	1.84137e-175
2.84137e-08	4.22796e-05	0.00335481	3.76011e-30	1	3.02564e-70	7.3707e-05	0.000462057	9.14378e-47	8.09739e-11	1.6835e-100	9.71079e-12
1.00682e-128	2.15624e-133	8.13352e-83	2.58156e-159	3.02564e-70	1	4.3631e-124	1.87964e-123	1.37029e-07	6.60107e-72	2.29419e-24	2.37019e-94
1.846e-38	1.71793e-44	5.06525e-10	1.85288e-37	7.3707e-05	4.3631e-124	1	2.57074e-06	1.25963e-67	6.57873e-42	1.11922e-240	6.23677e-66
3.11093e-09	1.23895e-17	3.84328e-08	2.12908e-79	0.000462057	1.87964e-123	2.57074e-06	1	1.23534e-65	1.44286e-15	1.97015e-203	2.77044e-40
1.14627e-66	1.18854e-65	2.48399e-53	3.41034e-79	9.14378e-47	1.37029e-07	1.25963e-67	1.23534e-65	1	2.0563e-48	2.7496e-27	3.0041e-55
5.80618e-19	0.397143	5.44018e-49	0	8.09739e-11	6.60107e-72	6.57873e-42	1.44286e-15	2.0563e-48	1	2.92059e-174	3.96865e-13
0	5.11848e-179	5.84027e-196	0	1.6835e-100	2.29419e-24	1.11922e-240	1.97015e-203	2.7496e-27	2.92059e-174	1	9.48216e-60
1.32942e-52	0.0033645	1.02153e-52	1.84137e-175	9.71079e-12	2.37019e-94	6.23677e-66	2.77044e-40	3.0041e-55	3.96865e-13	9.48216e-60	1

## Sheet: margin_PpIX634
	Solid Tumor	Infiltrating Zone	Reactively Altered
Solid Tumor	1	0	0
Infiltrating Zone	0	1	3.56287e-135
Reactively Altered	0	3.56287e-135	1

## Sheet: margin_PpIX620
1	0	0
0	1	2.03404e-131
0	2.03404e-131	1

## Sheet: margin_Lipofuscin
1	0	0
0	1	0
0	0	1

## Sheet: margin_Flavin
1	0.0612232	0
0.0612232	1	0
0	0	1

## Sheet: margin_NADH
1	0	0
0	1	1.01256e-21
0	1.01256e-21	1

[truncated: 10 more sheets: who_PpIX634, who_PpIX620, who_Lipofuscin, who_Flavin, who_NADH, idh_PpIX634, idh_PpIX620, idh_Lipofuscin, idh_Flavin, idh_NADH]
